# Supplementary material for: GA-Mediated Disruption of RGA/BZR1 Complex Requires HSP90 to Promote Hypocotyl Elongation
Source: Int J Mol Sci. 2022 Dec 21;24(1):88. doi: 10.3390/ijms24010088 (PMC9820706; doi:10.3390/ijms24010088)
Supplement: Supplementary file 1 [file ijms-24-00088-s001.zip]

Archive with 1 entries (1 files):
- ijms-2067388-supplementary.pdf
